# Supplementary material for: 3D Stereophotogrammetric Quantitative Evaluation of Posture and Spine Proprioception in Subacute and Chronic Nonspecific Low Back Pain
Source: J Clin Med. 2022 Jan 22;11(3):546. doi: 10.3390/jcm11030546 (PMC8836788; doi:10.3390/jcm11030546)
Supplement: Supplementary file 1 [file jcm-11-00546-s001.zip]

Archive with 1 entries (1 files):
- jcm-1543336-supplementary.MP4
